# Supplementary material for: IFN-γ and donor leukocyte infusions for relapsed myeloblastic malignancies after allogeneic hematopoietic stem cell transplantation
Source: JCI Insight. 2025 Mar 25;10(9):e190655. doi: 10.1172/jci.insight.190655 (PMC12128990; doi:10.1172/jci.insight.190655)
Supplement: Supporting data values [file jciinsight-10-190655-s097.xlsx]

## Sheet: Figure_2A
Days after IFN-gamma	Blast by morphology	CD34+ blast by flow	Peripheral blood chimerism	CD3 chimerism	CD33 chimerism	Bone Marrow chimerism
-357	4	4	99	77	99
-294	0.7	1.5	98	71	98
-224	1.5	1				97
-145			97
-134	2.3	2.2				88
-42	6.3	5				34
0	10	3	56
6			61	44	47
28	5.7	3	53	43	39
58			52	49	35
84	11	3	38	48	22	30
101			86	95	82
126			100	100	99
168	0.3	0.1	100	100	100
224			100	100	100
310	2.7	0.6	99	100	100	99
454			100	100	100

## Sheet: Figure_2B
Days after IFN-gamma	Blast by morphology	CD34+blast by flow	Bone Marrow chimerism	Peripheral blood chimerism	CD3 chimerism	CD33 chimerism
-182	2	0.08		100	98	99
-117				81	25	94
-111	6.5	4.2
-76	41.7	11.9	54	51	12	37
-42	28	24	10
-17				30	4	7
-13	29.5	7	25
-6				32	6	5
31	40.5	15	39	43	10	53
54				95	84	98
82				100	99	99
92	12	0.2	100
154	1.7	0.04	100	100	100	100
219	2	0.3	100
275				100	100	100
364				100	100	100
408			100
413	1	0.72		99	99	100
441				99	99	100

## Sheet: Figure_2C
Days after IFN-gamma	Blast by morphology	CD34+blast by flow	FISH NUP214	Bone Marrow chimerism	Peripheral blood chimerism	CD3 chimerism	CD33 chimerism
-811	3.5	0.4	8.9
-706	2	1.5	0	100	100	86	100
-614	0.7	0.5	0		100	77
-531	0.7	0.4	0	100	100	73	100
-264	0.7	2.4	12.4	90
-112	1	0.1	17.2	82
-81	3.7	0.3	15.8	89
-11	9	4	21.4
-6	7	3.2	19.6		94	92	92
0					96	97	96
14	3.5	1.2		96	97	99	95
31	5	3.1	0	96	98	100	98
56					99	99	99
177	0	0.3	0	99	100	100	100
245	0.3	0.1	0	100	100	100	100
-811	0.7	0.6	0	98	99	98	98

## Sheet: Figure_2D
Days after IFN-gamma	Blast by morphology	CD34+blast by flow	FISH 5q-	TP53	Bone Marrow chimerism	Peripheral blood chimerism	CD3 chimerism	CD33 chimerism
-206	0.6	0.1	0	0
-143	2	1.8	0	0	98	99	99	100
-70	1	0.2	12			96	99	96
-67					96
-53						92	95	91
-12			23.7	28	80	74	99	69
2						78	99	57
7						82	100	69
21						97	100	96
35	1	0.03	0	0	100
39						100	99	100
87						99	100	100

## Sheet: Figure_2E
	On IFN-γ	Off treatment
Patient 7	10	5
Patient 6	21	76
Patient 5	68	215
Patient 2	28	111
Patient 3	53	407
Patient 4	56	643
Patient 1	77	829

## Sheet: Figure 3D
pSTAT1
Inv(16) or t(16;16)	Mutated NPM1 w/o FLT3	t(8;21)	Other cytogenetics	t(9;11) MLLT3-KMT2A	Mutated NPM1 with FLT3	FLT3-ITD	Inv(3) or t(3;3)	t(9;22)	KMT2A rearranged	del (5q); -7; -17/abn(17p)	TP53 mutation	Complex karyotype
6.37743	5.36022	3.80536	0.954397	2.44064	2.35736	0.963263	1.52043	2.02539	5.31663	4.79693	3.26346	3.93439
3.6968	3.85065	4.61095	5.62898	4.26687	2.6424	2.01479	2.91831	2.01876	1.98303	3.21006	4.30806	7.33158
3.81917	2.39231		2.88546	1.46152	2.62892	2.86603	1.58195		1.51866	4.97252		2.35184
	2.54571		1.88407	1.05888	1.15905	2.04559	1.95655		2.97569			5.10806
	3.26895		2.86098		1.21845							4.71008
	1.2138		2.1363									2.36503
	2.1749		1.30551									2.21168
	1.88219		1.06056									1.79641
	1.78334											3.50739
												2.62777

## Sheet: Figure 3E
HLA-DR
Inv(16) or t(16;16)	NPM1mut w/o FLT3	t(8;21)	Other cytogenetics	t(9;11) MLLT3-KMT2A	NPM1mut with FLT3	FLT3-ITD	Inv(3) or t(3;3)	t(9;22)	KMT2A rearranged	-5; -7; -17/abn(17p)	TP53 mutation	Complex karyotype
1.85765	1.49709	1.59884	1.0335	12.6778	30.7323	3.11027	6.54458	1.68545	1.36645	1.52184	1.10729	2.35814
1.06604	5.29754	2.63523	2.30285	1.1952	1.40998	2.25572	4.59279	2.39648	4.98751	1.44198	1.39409	2.86478
5.13386	1.47998		3.70033	1.52993	1.88618	1.79478	2.06422		1.61913	2.14658		1.40903
	1.42509		2.32777	2.16806	4.08099	2.31476	2.87821		3.15409			10.0296
	1.50828		1.81164		1.31846							0.923367
	2.11164		3.10062									1.87638
	6.27828		2.32227									1.7712
	3.91246		0.903024									1.71385
	2.00805											1.61106
												1.37477

## Sheet: Figure_4A
Days after IFN-gamma	ST2	Reg3a	Amphiregulin	Procalcitonin	IL-6	IL-12p70	IL-10	IL-17A	IL-4	CXCL10 (IP-10)	IFN-γ	TNF-α
0	14226	6125	57.7	145	1.39	0	4.51	0.102	0.037	164	0.504	10.1
2	15723	6168	20.6	158	1.93	0.137	3.5	0.247	0.068	215	3.47	10.5
28	17403	7727	27.9	165	2.5	0	3.15	0	0.036	169	1.56	9
58	16913	4923	22.2	166	2.25	0.137	3.72	0.176	0.357	182	8.58	11.3
84	15571	5108	29.7	168	27	0.759	17.2	0.079	0.183	324	4.12	15.7
101	293747	15779	476	192	0.396	0.037	13	0.205	0	544	0.714	14.1
108	254905	8050	505	142	1.51	0	5.78	0	0.085	104	0.879	4.46
168	158998	20544	58.4	153	3.79	1.22	4.87	3.99	0.03	238	1.38	17.8
203	76826	20645	22.7	500	0.887	1.63	4.83	2.29	0	400	2.26	14.8
224	19492	19378	0.135	166	1.97	2.85	4.55	2.62	0.018	378	3.84	18.4

## Sheet: Figure_4B
Days after IFN-gamma	ST2	Reg3a	Amphiregulin	Procalcitonin	IL-6	IL-12p70	IL-10	IL-17A	IL-4	CXCL10 (IP-10)	IFN-γ	TNF-α
-10	30822	9787	0	138	15.4	0.032	5.91	0.766	0.065	258	1.37	10.2
0	24035	9542	1.01	164	8.44	0.023	4.83	0.101	0.206	258	1.69	10.6
4	34533	6805	0	192	8.09	0	4.04	0.052	0	448	1.22	11.3
28	33579	9426	22.4	165	17.1	0	4.87	0	0	388	3.53	10.4

## Sheet: Figure_4C
Days after IFN-gamma	ST2	Reg3a	Amphiregulin	Procalcitonin	IL-6	IL-12p70	IL-10	IL-17A	IL-4	CXCL10 (IP-10)	IFN-γ	TNF-α
-13	19853	39013	0	108	17.1	0	6.3	0.003	0	215	0.372	11.3
0	27030	39734	9.66	191	27.1	0.092	10.2	0.586	0.045	242	0.897	15.2
3	43665	33642	0	210	25.5	0	8.1	0.934	0.055	847	109	17.8
31	26705	40723	0	121	25.6	0.112	6.55	0.769	0.011	364	1.95	15.7
54	49487	48899	20.7	261	27.5	0.165	68.1	1.42	0.042	3661	74.8	30.9
63	32126	9903	9.76	93.3	7.23	0	12.4	0	0.064	1093	0.513	13.6
67	35320	20844	0	111	34.9	0.195	24.1	0.464	0	2373	6.61	24.2
92	209080	16419	36.3	69.1	2.57	0	5.41	0.001	0	821	0.685	11.7
154	28296	52585	0	107	8.8	0	8.85	0.287	0	1540	5.63	20.1

[truncated: 4 more sheets: Figure_4D, Figure 5E_Patient 1 HSC, Figure 5E_Patient 5_myeloid , Figure 5E_Patient 7_HSC]
